# Supplementary material for: The N6-methyladenosine demethylase ALKBH5 regulates the hypoxic HBV transcriptome
Source: PLoS Pathog. 2024 Jan 16;20(1):e1011917. doi: 10.1371/journal.ppat.1011917 (PMC10817175; doi:10.1371/journal.ppat.1011917)
Supplement: S1 Table — (XLSX) [file ppat.1011917.s007.xlsx]

## Sheet: Supplementary Table 1
Supplementary Table 1
Sequencing Read data from PacBio runs
Sample ID	WT-N-1	WT-N-2	WT-N-3	m1-N-1	m1-N-2	m1-N-3	WT-H-1	WT-H-3	m1-H-1	m1-H-2	m1-H-3
Sequencing barcode	1001	1002	1003	1004	1005	1006	1007	1009	1010	1012	1013
Read Count	87321	82365	98994	61605	47697	38423	119071	175513	70051	53531	51698
HBV Reads (MapQ>30)	46040	41326	53800	24973	18735	21867	96002	97162	30071	23772	23890
HBV reads per million	527250	501742	543467	405373	392792	569112	806258	553589	429273	444079	462107
% of reads that are HBV	52.725	50.1742	54.3467	40.5373	39.2792	56.9112	80.6258	55.3589	42.9273	44.4079	46.2107
Unspliced reads (TPM)
Canonical (unspliced) reads
Sample ID	WT-N-1	WT-N-2	WT-N-3	m1-N-1	m1-N-2	m1-N-3	WT-H-1	WT-H-3	m1-H-1	m1-H-2	m1-H-3
Sequencing barcode	1001	1002	1003	1004	1005	1006	1007	1009	1010	1012	1013
preC-L	525.367	593.93	500.49	293.557	534.634	423.467	878.13	1116.35	771.071	562.963	569.132
preC-S	6503.56	6750.48	3821.76	2489.07	2698.63	1203.63	2574.86	9118.68	3328.88	1065.13	1729.04
pgRNA	441.916	888.903	1148.18	239.286	257.134	260.054	3229.73	3226.22	482.211	495.407	681.661
preS1	3011.85	3031.44	4508.09	1327.17	1199.11	1027.92	3870.97	4886.3	1141.46	1218.25	1588.38
preS2	24739.7	22910.2	26404.5	11517.8	12563.9	10512.9	37424.7	53574.1	18955.3	16963.2	14555.1
preS (including ALT3b-ALT9)	8961.59	8362.86	10972.1	5276.62	3546.41	3763.76	13453.5	21671.3	8071.79	5379.67	5451.12
X (including ALT9a-14a)	12660	11478	13590.5	10121.5	7383.04	5817.83	12266.5	18120	7421.85	5228.8	5332.1
Incomplete	73714.6	71249.7	80663.5	47827.6	39061.4	31125.7	100628	150805	56309.2	42280.8	39750.5
Spliced reads (TPM - where TSS < 325, sorted by overall abundance)
Sample ID	WT-N-1	WT-N-2	WT-N-3	m1-N-1	m1-N-2	m1-N-3	WT-H-1	WT-H-3	m1-H-1	m1-H-2	m1-H-3
Sequencing barcode	1001	1002	1003	1004	1005	1006	1007	1009	1010	1012	1013
SP1	3554.29	2931.78	4934.98	2419.99	1726.1	1595.47	6292.03	8002.33	3359.17	3159.35	3895.2
SP9	495.021	388.646	454.489	214.617	190.941	177.469	515.964	865.263	347.099	247.704	339.748
SP6	464.675	231.194	467.369	199.816	147.661	112.456	544.49	829.136	232.952	186.904	244.532
SP7	223.803	211.264	342.247	224.485	239.312	175.712	217.052	234.831	389.03	337.778	443.62
SP14	339.497	265.076	436.089	125.81	112.019	96.6417	259.222	419.084	204.998	105.837	192.596
pSP9	102.418	47.8333	110.402	59.2047	35.6423	24.5997	68.2163	97.5454	83.8627	65.3037	47.608
pSP10	102.418	47.8333	110.402	59.2047	35.6423	24.5997	68.2163	97.5454	83.8627	65.3037	47.608
SP13	15.1731	41.8542	38.6408	14.8012	17.8211	21.0855	58.294	81.2878	51.2494	85.5703	45.444
SP11	36.036	43.8472	42.3209	7.40059	5.09175	12.2999	66.976	104.771	6.98856	24.7704	25.968
pSP11	39.8293	25.9097	49.681	64.1385	12.7294	19.3283	18.6045	43.3535	30.2838	27.0222	25.968
pSP12	32.2428	15.9444	25.7605	19.7349	12.7294	8.78561	32.2477	48.7727	30.2838	22.5185	32.46
SP18	11.3798	15.9444	31.2806	37.003	30.5505	15.8141	18.6045	27.0959	34.9428	20.2667	21.64
pSP8	9.48317	3.98611	33.1207	24.6686	10.1835	3.51425	13.6433	7.22558	44.2609	24.7704	12.984
157618_ccs	9.48317	0	3.68007	0	0	0	0	1.8064	4.65904	0	0
27415_ccs	3.79327	0	1.84004	7.40059	0	0	1.2403	3.61279	0	0	0
107477_ccs	0	0	0	0	0	7.02849	0	0	0	0	0
135490_ccs	5.6899	0	0	0	0	0	0	0	0	2.25185	0
pSP7	0	0	0	0	2.54588	0	0	1.8064	0	0	0
30026_ccs	0	0	0	0	0	0	0	1.8064	2.32952	0	0
41785_ccs	0	0	0	0	0	1.75712	0	0	0	0	2.164
125795_ccs	0	3.98611	0	0	0	0	0	0	0	0	0
127052_ccs	0	0	0	0	0	0	2.48059	0	0	0	0
22200_ccs	0	0	1.84004	0	0	0	0	1.8064	0	0	0
1822_ccs	0	0	0	0	0	0	0	0	0	2.25185	0
42959_ccs	0	0	0	0	0	0	0	0	0	2.25185	0
7169_ccs	0	0	1.84004	0	0	0	0	0	0	0	0
90009_ccs	0	0	0	0	0	0	1.2403	0	0	0	0
81196_ccs	0	0	0	0	0	1.75712	0	0	0	0	0
unmapped	1335.23	1112.12	1711.23	1144.62	684.841	599.179	2754.7	3520.66	1567.77	1387.14	1346.01
