# Supplementary material for: The N6-methyladenosine demethylase ALKBH5 regulates the hypoxic HBV transcriptome
Source: PLoS Pathog. 2024 Jan 16;20(1):e1011917. doi: 10.1371/journal.ppat.1011917 (PMC10817175; doi:10.1371/journal.ppat.1011917)
Supplement: S2 Table — (XLSX) [file ppat.1011917.s008.xlsx]

## Sheet: Sheet1
Name		Sequences
B2M	Forward	CTACACTGAATTCACCCCCACTG
	Reverse	ACCTCCATGATGCTGCTTACATG
pC/pgRNA/SP	Forward	GGGGAACTAATGACTCTAGCTACC
	Reverse	TTTAGGCCCATATTAGTGTTGACA
total HBV RNAs	Forward	ACGGGGCGCACCTCTCTTTA
	Reverse	GTGAAGCGAAGTGCACACGG
HBV DNA	Forward	AACACATAGCGCCTCATTTTG
	Reverse	AGGATTGCTGGTGGAAAGATT
SP1	Forward	CTTATAGACCACCAAATGCCCCTA
	Reverse	TGTTGAGGATCCATTGAGATTCCC
PrP	Forward	TGCTGGGAAGTGCCATGAG
	Reverse	CGGTGCATGTTTTCACGATAGTA
CA9	Forward	CTTGGAAGAAATCGCTGAGG
	Reverse	TGGAAGTAGCGGCTGAAGTC
NDRG1	Forward	TTTGATGTCCAGGAGCAGGA
	Reverse	ATGCCGATGTCATGGTAGGT
BNIP3	Forward	GCTCCCAGACACCACAAGAT
	Reverse	GAGAGTAGCTGTGCGCTTC
VEGFA	Forward	TTGCCTTGCTGCTCTACCTCCA
	Reverse	GATGGCAGTAGCTGCGCTGATA
GPI	Forward	GGAGCGGATGTTCAATGGT
	Reverse	CGTGATGGTCTTGCCTGT
FUT11	Forward	CATCACCAACCAATTTCTTCTG
	Reverse	CATCTCTTTCCAACTGTCATTCTC
P4HA1	Forward	GACCACAGCACAGTACAGAG
	Reverse	ATTTGCTACCTGTAATTCCTCTG
ALKBH5	Forward	CCCTGCTCTGAAACCCAAG
	Reverse	GTTCTCTTCCTTGTCCATCTCC
FTO	Forward	ACTTGGCTCCCTTATCTGACC
	Reverse	TGTGCAGTGTGAGAAAGGCTT
METTL3	Forward	GAAAGACTATCTCCTGGCACTC
	Reverse	GTACCTTTGCTTGAACCGTG
METTL14	Forward	TTTCTCTGGTGTGGTTCTGG
	Reverse	AAGTCTTAGTCTTCCCAGGATTG
WTAP	Forward	TTCCCAAGAAGGTTCGATTG
	Reverse	TGCAGACTCCTGCTGTTGTT
YTHDF1	Forward	ACAACCTCCATCTTCGAC
	Reverse	ACACAACCTCCATCTTCGAC
YTHDF2	Forward	TCTGGAAAAGGCTAAGCAGG
	Reverse	CTTTTATTTCCCACGACCTTGAC
YTHDF3	Forward	TGCACATTATGAAAAGCGTCAAG
	Reverse	GGCATTTCCAGAGTCTACATCG
CREBBP	Forward	GTCCAGTTGCCACAAGCAC
	Reverse	CATTCGGGAAGGAGAAATGG
HIF-1a	Forward	TATGAGCCAGAAGAACTTTTAGGC
	Reverse	CACCTCTTTTGGCAAGCATCCTG
HDAC4	Forward	TCACTCCCTACCTGAGCACC
	Reverse	GGCCTGAAAGATACCAGTCTGT
